# Supplementary material for: Effects of 4.9 GHz Radiofrequency Field Exposure on Brain Metabolomic and Proteomic Characterization in Mice
Source: Biology (Basel). 2024 Oct 10;13(10):806. doi: 10.3390/biology13100806 (PMC11505847; doi:10.3390/biology13100806)
Supplement: Supplementary file 1 [file biology-13-00806-s001.zip]

Archive with 1 entries (1 files):
- biology-3206745-supplementary.pdf
